# Supplementary material for: Up- and Downregulated Genes after Long-Term Muscle Atrophy Induced by Denervation in Mice Detected Using RNA-Seq
Source: Life (Basel). 2023 Apr 29;13(5):1111. doi: 10.3390/life13051111 (PMC10221910; doi:10.3390/life13051111)
Supplement: Supplementary file 1 [file life-13-01111-s001.zip › Table S2.xlsx]

## Sheet: Sheet1
Table S2. The raw read count of genes processed by HTSeq in each treatment group.
	Con-Sol	Den-Sol	Con-EDL	Den-EDL
ENSMUSG00000000001	2	0	0	0
ENSMUSG00000000003	0	0	0	0
ENSMUSG00000000028	0	0	0	0
ENSMUSG00000000031	58	36	11	47
ENSMUSG00000000037	0	0	0	0
ENSMUSG00000000049	0	0	1	0
ENSMUSG00000000056	0	0	2	0
ENSMUSG00000000058	0	1	0	1
ENSMUSG00000000078	1	7	0	0
ENSMUSG00000000085	6	0	2	0
ENSMUSG00000000088	1	7	2	0
ENSMUSG00000000093	0	2	0	0
ENSMUSG00000000094	0	0	0	0
ENSMUSG00000000103	0	0	0	0
ENSMUSG00000000120	1	0	0	0
ENSMUSG00000000125	4	2	0	1
ENSMUSG00000000126	2	0	0	0
ENSMUSG00000000127	7	10	0	3
ENSMUSG00000000131	2	2	0	0
ENSMUSG00000000134	0	3	1	0
ENSMUSG00000000142	4	2	0	0
ENSMUSG00000000148	0	0	0	2
ENSMUSG00000000149	6	4	0	0
ENSMUSG00000000154	0	0	0	0
ENSMUSG00000000157	0	0	0	0
ENSMUSG00000000159	0	0	0	0
ENSMUSG00000000167	1	0	0	0
ENSMUSG00000000168	7	3	6	4
ENSMUSG00000000171	2	0	0	2
ENSMUSG00000000182	0	0	0	0
ENSMUSG00000000183	0	0	0	0
ENSMUSG00000000184	2	2	0	0
ENSMUSG00000000194	19	22	1	5
ENSMUSG00000000197	0	0	0	0
ENSMUSG00000000202	2	0	0	4
ENSMUSG00000000204	0	0	0	0
ENSMUSG00000000214	0	0	0	0
ENSMUSG00000000215	0	0	0	0
ENSMUSG00000000216	0	0	0	0
ENSMUSG00000000223	0	0	0	0
ENSMUSG00000000244	0	2	0	0
ENSMUSG00000000247	0	0	0	0
ENSMUSG00000000248	0	2	0	0
ENSMUSG00000000253	13	4	4	8
ENSMUSG00000000263	0	1	0	0
ENSMUSG00000000266	3	1	0	2
ENSMUSG00000000275	0	2	0	2
ENSMUSG00000000276	2	11	0	2
ENSMUSG00000000278	0	0	0	0
ENSMUSG00000000282	2	0	2	0
ENSMUSG00000000290	2	0	0	0
ENSMUSG00000000295	6	0	1	0
ENSMUSG00000000296	0	1	0	0
ENSMUSG00000000301	0	0	0	0
ENSMUSG00000000303	0	0	0	0
ENSMUSG00000000305	0	0	1	0
ENSMUSG00000000308	0	0	0	0
ENSMUSG00000000317	0	6	0	0
ENSMUSG00000000318	0	0	0	0
ENSMUSG00000000320	6	10	2	4
ENSMUSG00000000325	31	23	20	12
ENSMUSG00000000326	45	28	11	9
ENSMUSG00000000339	0	0	0	0
ENSMUSG00000000340	1	2	0	0
ENSMUSG00000000346	10	2	6	2
ENSMUSG00000000355	2	1	0	6
ENSMUSG00000000359	0	1	0	3
ENSMUSG00000000365	0	0	0	2
ENSMUSG00000000374	3	0	0	0
ENSMUSG00000000378	0	0	0	0
ENSMUSG00000000381	0	0	2	0
ENSMUSG00000000384	8	8	2	3
ENSMUSG00000000385	0	2	0	2
ENSMUSG00000000386	0	0	0	0
ENSMUSG00000000392	0	0	0	0
ENSMUSG00000000394	0	0	0	0
ENSMUSG00000000399	2	0	1	0
ENSMUSG00000000402	0	2	0	0
ENSMUSG00000000409	0	0	0	0
ENSMUSG00000000411	0	4	0	1
ENSMUSG00000000416	0	0	0	0
ENSMUSG00000000420	24	19	15	11
ENSMUSG00000000435	0	0	0	0
ENSMUSG00000000439	27	13	9	10
ENSMUSG00000000440	0	0	0	0
ENSMUSG00000000441	506	344	377	212
ENSMUSG00000000486	4	13	19	19
ENSMUSG00000000489	3	2	0	0
ENSMUSG00000000530	4	21	2	4
ENSMUSG00000000531	0	0	1	0
ENSMUSG00000000532	11	7	4	10
ENSMUSG00000000538	8	1	0	0
ENSMUSG00000000544	2	0	0	0
ENSMUSG00000000552	2	0	0	0
ENSMUSG00000000555	0	1	0	0
ENSMUSG00000000560	0	0	0	0
ENSMUSG00000000561	0	0	0	0
ENSMUSG00000000562	0	5	0	0
ENSMUSG00000000563	38	33	10	15
ENSMUSG00000000567	0	2	0	0
ENSMUSG00000000568	2	2	0	0
ENSMUSG00000000579	55	48	2	7
ENSMUSG00000000581	0	0	0	0
ENSMUSG00000000594	0	0	0	0
ENSMUSG00000000600	0	0	0	4
ENSMUSG00000000605	0	0	1	0
ENSMUSG00000000606	0	0	0	0
ENSMUSG00000000617	0	0	0	0
ENSMUSG00000000627	0	2	0	0
ENSMUSG00000000628	15	4	2	2
ENSMUSG00000000631	22	8	2	2
ENSMUSG00000000632	0	0	0	1
ENSMUSG00000000673	1	0	0	2
ENSMUSG00000000682	0	0	0	0
ENSMUSG00000000686	15	12	2	2
ENSMUSG00000000690	3	1	0	0
ENSMUSG00000000693	115	114	74	85
ENSMUSG00000000701	0	0	0	0
ENSMUSG00000000706	0	2	0	0
ENSMUSG00000000708	1	3	0	2
ENSMUSG00000000711	3	0	0	6
ENSMUSG00000000724	5	11	8	7
ENSMUSG00000000730	0	0	0	0
ENSMUSG00000000731	2	2	0	0
ENSMUSG00000000732	0	0	0	0
ENSMUSG00000000738	2	0	2	0
ENSMUSG00000000739	0	0	0	0
ENSMUSG00000000740	12	7	12	7
ENSMUSG00000000743	18	15	2	6
ENSMUSG00000000751	0	4	0	0
ENSMUSG00000000753	10	4	4	16
ENSMUSG00000000759	0	2	0	1
ENSMUSG00000000766	0	4	0	0
ENSMUSG00000000776	0	0	0	0
ENSMUSG00000000782	4	17	4	10
ENSMUSG00000000787	4	0	4	2
ENSMUSG00000000791	0	1	0	0
ENSMUSG00000000792	0	0	0	2
ENSMUSG00000000794	2	0	0	0
ENSMUSG00000000804	0	1	0	0
ENSMUSG00000000805	0	0	0	0
ENSMUSG00000000811	0	1	0	0
ENSMUSG00000000817	0	0	0	0
ENSMUSG00000000823	28	15	42	17
ENSMUSG00000000826	5	2	3	4
ENSMUSG00000000827	14	13	4	7
ENSMUSG00000000838	2	2	0	0
ENSMUSG00000000861	0	0	0	0
ENSMUSG00000000869	2	5	4	0
ENSMUSG00000000876	17	17	5	3
ENSMUSG00000000881	0	0	0	0
ENSMUSG00000000884	0	2	0	0
ENSMUSG00000000889	0	2	0	5
ENSMUSG00000000901	0	4	4	0
ENSMUSG00000000902	7	14	9	16
ENSMUSG00000000903	0	0	0	0
ENSMUSG00000000915	0	2	0	2
ENSMUSG00000000916	82	66	53	67
ENSMUSG00000000934	0	2	0	0
ENSMUSG00000000938	29	28	9	13
ENSMUSG00000000942	2	0	0	0
ENSMUSG00000000948	0	0	0	0
ENSMUSG00000000957	0	1	0	0
ENSMUSG00000000958	24	16	11	15
ENSMUSG00000000959	3	7	4	5
ENSMUSG00000000976	4	2	0	0
ENSMUSG00000000982	0	0	0	0
ENSMUSG00000000983	0	0	0	0
ENSMUSG00000001014	0	0	0	0
ENSMUSG00000001016	58	27	20	17
ENSMUSG00000001017	5	4	2	0
ENSMUSG00000001018	83	54	20	23
ENSMUSG00000001020	0	0	0	0
ENSMUSG00000001021	0	0	0	0
ENSMUSG00000001023	0	0	0	0
ENSMUSG00000001025	0	0	1	2
ENSMUSG00000001027	4	4	8	5
ENSMUSG00000001029	6	5	6	9
ENSMUSG00000001034	0	0	0	2
ENSMUSG00000001036	5	5	4	2
ENSMUSG00000001039	14	14	13	7
ENSMUSG00000001052	0	6	0	0
ENSMUSG00000001053	0	0	1	0
ENSMUSG00000001054	15	2	3	3
ENSMUSG00000001056	6	0	0	0
ENSMUSG00000001062	8	5	2	6
ENSMUSG00000001065	1	0	0	3
ENSMUSG00000001076	0	0	0	0
ENSMUSG00000001082	6	8	4	5
ENSMUSG00000001089	24	18	16	10
ENSMUSG00000001095	0	0	0	0
ENSMUSG00000001098	7	5	2	2
ENSMUSG00000001100	41	23	14	6
ENSMUSG00000001103	2	0	0	0
ENSMUSG00000001105	0	2	2	0
ENSMUSG00000001119	1	2	2	0
ENSMUSG00000001120	0	0	0	0
ENSMUSG00000001123	4	2	0	2
ENSMUSG00000001127	9	2	0	1
ENSMUSG00000001128	0	0	0	0
ENSMUSG00000001131	0	0	0	0
ENSMUSG00000001134	9	2	2	0
ENSMUSG00000001138	4	10	1	13
ENSMUSG00000001143	31	11	1	2
ENSMUSG00000001150	0	0	0	0
ENSMUSG00000001151	9	2	2	2
ENSMUSG00000001155	1	0	0	2
ENSMUSG00000001156	0	0	0	0
ENSMUSG00000001157	2	0	0	0
ENSMUSG00000001158	3	0	2	0
ENSMUSG00000001166	0	0	0	0
ENSMUSG00000001168	0	1	0	0
ENSMUSG00000001173	1	5	1	0
ENSMUSG00000001175	2	0	5	2
ENSMUSG00000001211	0	3	2	0
ENSMUSG00000001225	0	0	0	0
ENSMUSG00000001227	2	6	4	0
ENSMUSG00000001228	2	2	0	0
ENSMUSG00000001229	2	0	0	0
ENSMUSG00000001240	3	0	0	0
ENSMUSG00000001247	265	259	128	148
ENSMUSG00000001248	0	0	0	0
ENSMUSG00000001249	2	1	0	4
ENSMUSG00000001260	0	0	0	0
ENSMUSG00000001270	2	7	2	0
ENSMUSG00000001280	0	2	0	2
ENSMUSG00000001281	3	2	1	5
ENSMUSG00000001285	0	0	0	2
ENSMUSG00000001288	0	0	0	0
ENSMUSG00000001289	0	0	0	0
ENSMUSG00000001300	0	0	2	0
ENSMUSG00000001305	0	1	0	0
ENSMUSG00000001313	68	42	22	22
ENSMUSG00000001323	291	194	176	190
ENSMUSG00000001333	49	33	15	25
ENSMUSG00000001334	5	1	2	0
ENSMUSG00000001348	0	0	0	0
ENSMUSG00000001349	2	0	6	0
ENSMUSG00000001366	0	2	1	1
ENSMUSG00000001376	0	0	0	0
ENSMUSG00000001379	2	1	2	0
ENSMUSG00000001380	0	0	0	0
ENSMUSG00000001383	0	2	0	0
ENSMUSG00000001403	97537	59494	101851	63355
ENSMUSG00000001415	9	5	2	0
ENSMUSG00000001416	0	0	0	2
ENSMUSG00000001417	0	0	0	0
ENSMUSG00000001418	16	8	8	0
ENSMUSG00000001419	14	8	8	7
ENSMUSG00000001420	20	19	6	14
ENSMUSG00000001424	0	0	0	0
ENSMUSG00000001435	7	4	1	2
ENSMUSG00000001436	8	4	0	2
ENSMUSG00000001440	17	4	4	15
ENSMUSG00000001441	10	10	4	5
ENSMUSG00000001444	0	0	0	0
ENSMUSG00000001445	0	0	5	2
ENSMUSG00000001467	27	41	25	15
ENSMUSG00000001472	0	4	0	2
ENSMUSG00000001473	273	168	201	129
ENSMUSG00000001482	1	0	0	0
ENSMUSG00000001493	2	3	0	2
ENSMUSG00000001494	0	0	0	0
ENSMUSG00000001496	16	12	1	0
ENSMUSG00000001497	3	0	0	0
ENSMUSG00000001504	0	2	0	0
ENSMUSG00000001506	6	3	0	5
ENSMUSG00000001507	0	0	0	1
ENSMUSG00000001508	11	2	0	0
ENSMUSG00000001510	0	0	0	0
ENSMUSG00000001517	0	1	0	0
ENSMUSG00000001518	5	6	0	0
ENSMUSG00000001520	76	57	19	40
ENSMUSG00000001521	15	15	5	6
ENSMUSG00000001524	0	0	0	0
ENSMUSG00000001525	37	41	21	9
ENSMUSG00000001542	1	0	2	0
ENSMUSG00000001552	3	2	1	1
ENSMUSG00000001555	2	3	0	3
ENSMUSG00000001558	5	15	10	10
ENSMUSG00000001566	0	0	0	0
ENSMUSG00000001569	0	0	0	0
ENSMUSG00000001576	2	2	0	2
ENSMUSG00000001583	29	7	3	4
ENSMUSG00000001588	13	15	2	10
ENSMUSG00000001604	6	4	3	0
ENSMUSG00000001622	1	0	0	0
ENSMUSG00000001627	15	6	2	8
ENSMUSG00000001630	2	2	0	0
ENSMUSG00000001632	17	13	10	8
ENSMUSG00000001642	49	62	41	31
ENSMUSG00000001655	0	0	0	0
ENSMUSG00000001656	9	9	3	3
ENSMUSG00000001657	0	0	0	0
ENSMUSG00000001661	0	2	0	3
ENSMUSG00000001663	0	0	0	0
ENSMUSG00000001665	0	0	0	0
ENSMUSG00000001666	0	0	2	0
ENSMUSG00000001670	0	0	0	0
ENSMUSG00000001672	0	0	0	0
ENSMUSG00000001674	1	2	0	0
ENSMUSG00000001687	0	0	2	3
ENSMUSG00000001700	2	0	0	0
ENSMUSG00000001707	0	0	0	0
ENSMUSG00000001729	10	22	17	11
ENSMUSG00000001739	0	0	0	0
ENSMUSG00000001741	21	31	17	17
ENSMUSG00000001750	15	9	0	0
ENSMUSG00000001751	0	0	0	0
ENSMUSG00000001755	0	0	0	0
ENSMUSG00000001761	0	0	0	2
ENSMUSG00000001763	0	0	0	0
ENSMUSG00000001767	15	11	6	16
ENSMUSG00000001768	1	2	1	0
ENSMUSG00000001773	0	0	0	0
ENSMUSG00000001774	2	0	2	4
ENSMUSG00000001783	4	0	0	0
ENSMUSG00000001785	2	5	5	4
ENSMUSG00000001786	6	10	0	5
ENSMUSG00000001794	4	1	2	2
ENSMUSG00000001802	49	31	4	0
ENSMUSG00000001804	2	0	0	0
ENSMUSG00000001815	0	0	0	0
ENSMUSG00000001819	0	0	0	0
ENSMUSG00000001823	0	0	0	0
ENSMUSG00000001827	0	0	1	0
ENSMUSG00000001829	3	0	0	0
ENSMUSG00000001833	2	0	0	2
ENSMUSG00000001844	1	0	0	0
ENSMUSG00000001847	39	6	6	4
ENSMUSG00000001855	2	0	2	4
ENSMUSG00000001864	3	0	0	2
ENSMUSG00000001865	0	0	0	0
ENSMUSG00000001870	42	29	3	12
ENSMUSG00000001891	30	6	20	14
ENSMUSG00000001901	2	6	0	0
ENSMUSG00000001909	31	33	15	16
ENSMUSG00000001910	9	8	3	17
ENSMUSG00000001911	3	13	2	4
ENSMUSG00000001918	3	5	8	12
ENSMUSG00000001924	3	0	0	0
ENSMUSG00000001930	228	201	39	40
ENSMUSG00000001942	10	7	6	2
ENSMUSG00000001943	0	2	0	1
ENSMUSG00000001946	0	0	0	0
ENSMUSG00000001948	0	0	0	0
ENSMUSG00000001962	0	1	0	0
ENSMUSG00000001964	0	0	0	0
ENSMUSG00000001983	3	0	0	0
ENSMUSG00000001985	0	0	0	1
ENSMUSG00000001986	2	0	0	0
ENSMUSG00000001988	12	1	4	0
ENSMUSG00000001995	0	1	0	0
ENSMUSG00000001998	3	6	1	1
ENSMUSG00000001999	2	0	0	0
ENSMUSG00000002006	49	17	10	15
ENSMUSG00000002007	50	21	25	28
ENSMUSG00000002010	6	17	2	4
ENSMUSG00000002012	0	0	0	0
ENSMUSG00000002014	2	0	2	2
ENSMUSG00000002015	0	3	0	2
ENSMUSG00000002017	0	0	0	0
ENSMUSG00000002020	28	10	2	6
ENSMUSG00000002028	43	2	0	3
ENSMUSG00000002031	3	3	2	6
ENSMUSG00000002032	2	0	2	0
ENSMUSG00000002033	0	0	0	0
ENSMUSG00000002043	0	1	0	0
ENSMUSG00000002052	38	32	30	18
ENSMUSG00000002055	21	27	0	8
ENSMUSG00000002057	0	0	0	2
ENSMUSG00000002058	0	0	0	0
ENSMUSG00000002059	11	4	1	0
ENSMUSG00000002064	28	12	14	8
ENSMUSG00000002068	0	0	0	0
ENSMUSG00000002076	0	2	2	2
ENSMUSG00000002083	5	2	0	0
ENSMUSG00000002100	0	0	0	0
ENSMUSG00000002102	18	11	9	6
ENSMUSG00000002103	78	64	42	58
ENSMUSG00000002104	2	2	1	0
ENSMUSG00000002105	22	12	20	18
ENSMUSG00000002107	0	4	5	0
ENSMUSG00000002108	0	0	0	4
ENSMUSG00000002109	70	40	47	36
ENSMUSG00000002111	0	1	0	0
ENSMUSG00000002129	8	3	3	5
ENSMUSG00000002147	6	10	2	7
ENSMUSG00000002190	0	2	0	0
ENSMUSG00000002204	0	0	6	0
ENSMUSG00000002205	0	0	0	1
ENSMUSG00000002210	3	2	1	0
ENSMUSG00000002221	6	5	1	0
ENSMUSG00000002222	4	0	2	6
ENSMUSG00000002227	9	2	0	0
ENSMUSG00000002228	6	0	0	1
ENSMUSG00000002233	0	1	1	5
ENSMUSG00000002240	0	0	0	0
ENSMUSG00000002249	0	2	2	6
ENSMUSG00000002250	2	2	2	0
ENSMUSG00000002257	0	0	0	0
ENSMUSG00000002265	4	6	4	8
ENSMUSG00000002266	0	1	0	0
ENSMUSG00000002274	0	2	0	0
ENSMUSG00000002279	0	7	0	0
ENSMUSG00000002280	87	101	78	71
ENSMUSG00000002289	0	0	0	0
ENSMUSG00000002297	18	24	0	1
ENSMUSG00000002307	0	0	0	2
ENSMUSG00000002308	0	0	0	0
ENSMUSG00000002319	0	0	0	4
ENSMUSG00000002320	0	0	1	0
ENSMUSG00000002324	4	3	0	2
ENSMUSG00000002325	4	0	0	0
ENSMUSG00000002326	12	5	2	9
ENSMUSG00000002329	2	0	0	0
ENSMUSG00000002332	0	0	0	0
ENSMUSG00000002341	1	2	0	0
ENSMUSG00000002342	6	8	5	12
ENSMUSG00000002343	74	43	23	34
ENSMUSG00000002345	2	0	0	0
ENSMUSG00000002346	16	13	3	12
ENSMUSG00000002365	4	1	1	2
ENSMUSG00000002372	0	0	4	0
ENSMUSG00000002379	2	0	0	0
ENSMUSG00000002384	18	20	18	4
ENSMUSG00000002393	76	49	18	62
ENSMUSG00000002395	7	11	1	4
ENSMUSG00000002396	332	250	158	181
ENSMUSG00000002409	1	0	0	0
ENSMUSG00000002413	28	22	12	23
ENSMUSG00000002416	49	47	12	9
ENSMUSG00000002428	52	47	17	23
ENSMUSG00000002455	0	0	0	0
ENSMUSG00000002458	6	7	6	8
ENSMUSG00000002459	3	0	0	3
ENSMUSG00000002475	0	0	0	0
ENSMUSG00000002477	1	0	1	2
ENSMUSG00000002486	12	6	1	0
ENSMUSG00000002489	0	0	0	0
ENSMUSG00000002496	267	166	110	109
ENSMUSG00000002500	4	2	2	6
ENSMUSG00000002504	0	2	0	0
ENSMUSG00000002524	0	4	0	0
ENSMUSG00000002546	7	1	3	0
ENSMUSG00000002550	0	2	0	0
ENSMUSG00000002565	0	2	0	0
ENSMUSG00000002578	0	0	0	1
ENSMUSG00000002580	2	0	2	1
ENSMUSG00000002588	0	0	0	0
ENSMUSG00000002602	1	0	2	0
ENSMUSG00000002603	0	4	0	4
ENSMUSG00000002608	13	14	0	3
ENSMUSG00000002617	0	0	0	0
ENSMUSG00000002625	7	3	4	6
ENSMUSG00000002633	0	0	0	0
ENSMUSG00000002635	0	0	0	0
ENSMUSG00000002658	6	5	3	2
ENSMUSG00000002660	0	0	0	0
ENSMUSG00000002661	0	0	0	0
ENSMUSG00000002664	8	1	3	0
ENSMUSG00000002668	0	0	0	0
ENSMUSG00000002679	0	0	0	0
ENSMUSG00000002688	4	1	0	0
ENSMUSG00000002699	1	2	0	0
ENSMUSG00000002718	30	27	13	15
ENSMUSG00000002728	69	26	46	25
ENSMUSG00000002731	0	0	0	0
ENSMUSG00000002732	0	0	0	0
ENSMUSG00000002733	4	3	2	3
ENSMUSG00000002741	7	22	6	20
ENSMUSG00000002748	133	15	2	5
ENSMUSG00000002763	2	1	0	2
ENSMUSG00000002767	0	0	0	0
ENSMUSG00000002768	13	6	0	0
ENSMUSG00000002769	2	0	0	2
ENSMUSG00000002771	2	3	1	2
ENSMUSG00000002778	0	0	0	0
ENSMUSG00000002781	0	2	0	4
ENSMUSG00000002791	0	0	0	0
ENSMUSG00000002797	0	0	0	0
ENSMUSG00000002799	4	0	2	0
ENSMUSG00000002803	115	69	42	63
ENSMUSG00000002804	0	0	0	0
ENSMUSG00000002808	13	4	0	2
ENSMUSG00000002812	7	5	5	4
ENSMUSG00000002814	1	2	0	2
ENSMUSG00000002820	196	138	68	100
ENSMUSG00000002825	0	0	0	0
ENSMUSG00000002831	40	72	26	54
ENSMUSG00000002833	48	16	10	18
ENSMUSG00000002835	4	12	2	4
ENSMUSG00000002844	0	0	0	0
ENSMUSG00000002845	21	14	1	10
ENSMUSG00000002846	30	19	7	15
ENSMUSG00000002847	0	0	0	0
ENSMUSG00000002870	0	1	2	0
ENSMUSG00000002871	1	4	1	0
ENSMUSG00000002881	2	2	0	0
ENSMUSG00000002885	13	16	7	0
ENSMUSG00000002897	0	0	0	1
ENSMUSG00000002900	18	6	6	2
ENSMUSG00000002908	0	0	0	0
ENSMUSG00000002910	0	0	2	0
ENSMUSG00000002930	1	0	0	0
ENSMUSG00000002944	6	2	0	0
ENSMUSG00000002948	4	2	0	0
ENSMUSG00000002949	1	2	0	0
ENSMUSG00000002957	0	0	0	0
ENSMUSG00000002963	2	1	4	4
ENSMUSG00000002968	0	2	2	0
ENSMUSG00000002980	2	2	0	0
ENSMUSG00000002981	3	0	0	0
ENSMUSG00000002983	0	0	0	2
ENSMUSG00000002984	0	0	0	0
ENSMUSG00000002985	2	3	2	0
ENSMUSG00000002992	0	0	0	0
ENSMUSG00000002996	343	212	136	154
ENSMUSG00000002997	2	2	0	1
ENSMUSG00000003031	2	2	2	0
ENSMUSG00000003032	3	0	0	0
ENSMUSG00000003033	0	0	0	0
ENSMUSG00000003037	0	4	0	0
ENSMUSG00000003038	10	7	2	4
ENSMUSG00000003039	0	2	0	2
ENSMUSG00000003051	0	0	0	0
ENSMUSG00000003053	2	0	0	0
ENSMUSG00000003062	0	0	0	0
ENSMUSG00000003068	73	9	56	12
ENSMUSG00000003070	0	0	0	0
ENSMUSG00000003072	2	7	2	10
ENSMUSG00000003099	2	0	5	4
ENSMUSG00000003119	4	0	0	0
ENSMUSG00000003123	4	7	8	8
ENSMUSG00000003131	16	3	2	4
ENSMUSG00000003134	68	44	30	41
ENSMUSG00000003135	19	8	5	4
ENSMUSG00000003153	45	28	6	7
ENSMUSG00000003154	2	3	2	0
ENSMUSG00000003161	0	0	0	2
ENSMUSG00000003166	7	3	2	4
ENSMUSG00000003178	0	0	0	0
ENSMUSG00000003184	22	23	8	6
ENSMUSG00000003190	2	2	1	2
ENSMUSG00000003198	0	0	0	2
ENSMUSG00000003199	9	4	2	6
ENSMUSG00000003200	9	7	4	2
ENSMUSG00000003206	0	0	0	0
ENSMUSG00000003208	0	0	0	0
ENSMUSG00000003226	6	6	4	5
ENSMUSG00000003227	0	0	0	4
ENSMUSG00000003228	1	0	0	0
ENSMUSG00000003233	0	2	0	0
ENSMUSG00000003234	0	2	2	0
ENSMUSG00000003235	0	0	0	2
ENSMUSG00000003269	0	0	0	0
ENSMUSG00000003271	0	0	0	0
ENSMUSG00000003273	0	0	0	2
ENSMUSG00000003279	0	8	2	16
ENSMUSG00000003282	0	2	0	0
ENSMUSG00000003283	0	0	0	0
ENSMUSG00000003299	10	13	7	6
ENSMUSG00000003308	8	4	2	2
ENSMUSG00000003309	0	0	0	0
ENSMUSG00000003316	2	2	0	0
ENSMUSG00000003341	0	0	0	0
ENSMUSG00000003344	10	12	6	8
ENSMUSG00000003345	6	2	0	1
ENSMUSG00000003346	0	0	0	0
ENSMUSG00000003348	4	0	2	2
ENSMUSG00000003352	2	0	4	3
ENSMUSG00000003354	0	0	2	0
ENSMUSG00000003355	0	0	0	0
ENSMUSG00000003360	4	6	3	2
ENSMUSG00000003363	2	0	0	0
ENSMUSG00000003378	4	0	0	0
ENSMUSG00000003379	3	2	2	0
ENSMUSG00000003380	2	1	1	0
ENSMUSG00000003382	0	0	0	0
ENSMUSG00000003402	2	0	0	0
ENSMUSG00000003410	1	2	0	1
ENSMUSG00000003411	0	0	0	0
ENSMUSG00000003418	0	0	0	0
ENSMUSG00000003420	0	0	0	0
ENSMUSG00000003421	3	0	0	2
ENSMUSG00000003423	13	15	2	5
ENSMUSG00000003429	2	6	0	2
ENSMUSG00000003435	0	3	0	2
ENSMUSG00000003436	0	0	0	0
ENSMUSG00000003437	7	7	6	7
ENSMUSG00000003438	2	0	0	0
ENSMUSG00000003444	8	12	8	12
ENSMUSG00000003452	0	3	2	0
ENSMUSG00000003458	18	23	4	6
ENSMUSG00000003464	0	0	2	2
ENSMUSG00000003469	0	0	0	0
ENSMUSG00000003476	0	2	0	0
ENSMUSG00000003477	0	2	0	2
ENSMUSG00000003484	0	3	0	2
ENSMUSG00000003500	0	0	0	0
ENSMUSG00000003505	0	0	0	0
ENSMUSG00000003518	2	0	0	0
ENSMUSG00000003526	7	13	4	0
ENSMUSG00000003527	0	0	0	0
ENSMUSG00000003528	2	0	1	2
ENSMUSG00000003531	3	8	6	4
ENSMUSG00000003534	2	3	0	2
ENSMUSG00000003541	2	4	3	0
ENSMUSG00000003545	0	0	0	2
ENSMUSG00000003546	0	0	0	0
ENSMUSG00000003549	10	14	2	5
ENSMUSG00000003555	0	1	0	0
ENSMUSG00000003559	2	2	2	0
ENSMUSG00000003573	172	121	82	133
ENSMUSG00000003575	8	2	0	4
ENSMUSG00000003581	0	0	4	2
ENSMUSG00000003585	8	7	6	2
ENSMUSG00000003604	21	15	2	14
ENSMUSG00000003617	17	19	4	12
ENSMUSG00000003623	28	33	7	3
ENSMUSG00000003644	0	0	0	0
ENSMUSG00000003657	0	0	0	0
ENSMUSG00000003660	13	13	5	7
ENSMUSG00000003662	66	52	27	26
ENSMUSG00000003665	21	5	6	8
ENSMUSG00000003680	18	5	7	18
ENSMUSG00000003721	3	0	2	0
ENSMUSG00000003731	4	4	0	2
ENSMUSG00000003746	0	2	0	2
ENSMUSG00000003752	71	33	19	40
ENSMUSG00000003762	4	7	2	8
ENSMUSG00000003778	3	1	1	4
ENSMUSG00000003779	127	95	67	61
ENSMUSG00000003808	1	2	0	2
ENSMUSG00000003809	0	0	0	0
ENSMUSG00000003810	2	2	0	2
ENSMUSG00000003812	3	2	2	0
ENSMUSG00000003813	381	227	135	171
ENSMUSG00000003814	7	4	0	0
ENSMUSG00000003824	5	10	9	8
ENSMUSG00000003847	114	24	52	18
ENSMUSG00000003848	1	0	0	0
ENSMUSG00000003849	0	0	1	0
ENSMUSG00000003863	14	14	7	2
ENSMUSG00000003865	42	9	9	3
ENSMUSG00000003868	1114	709	400	315
ENSMUSG00000003872	2	2	0	0
ENSMUSG00000003873	4	0	0	0
ENSMUSG00000003882	0	0	0	0
ENSMUSG00000003923	0	0	0	2
ENSMUSG00000003929	2	6	2	13
ENSMUSG00000003934	0	2	0	0
ENSMUSG00000003948	2	2	0	0
ENSMUSG00000003949	0	2	0	0
ENSMUSG00000003955	1	0	2	1
ENSMUSG00000003970	3	0	0	0
ENSMUSG00000003974	0	0	0	0
ENSMUSG00000003992	321	303	74	105
ENSMUSG00000004018	32	23	23	20
ENSMUSG00000004031	0	0	0	0
ENSMUSG00000004032	0	0	0	0
ENSMUSG00000004035	0	0	0	0
ENSMUSG00000004038	2	0	0	0
ENSMUSG00000004040	0	4	2	2
ENSMUSG00000004043	16	13	5	17
ENSMUSG00000004044	13	23	5	12
ENSMUSG00000004054	28	20	32	18
ENSMUSG00000004056	4	0	0	2
ENSMUSG00000004069	1	2	2	4
ENSMUSG00000004070	176	139	112	83
ENSMUSG00000004071	446	346	216	280
ENSMUSG00000004085	18	9	4	13
ENSMUSG00000004096	2	1	0	0
ENSMUSG00000004098	0	7	0	0
ENSMUSG00000004099	2	0	0	0
ENSMUSG00000004100	2	0	0	0
ENSMUSG00000004105	104	63	53	65
ENSMUSG00000004110	0	0	0	0
ENSMUSG00000004113	0	0	2	0
ENSMUSG00000004127	25	9	1	3
ENSMUSG00000004151	0	0	0	0
ENSMUSG00000004187	0	2	0	0
ENSMUSG00000004207	4	3	2	2
ENSMUSG00000004221	8	2	3	4
ENSMUSG00000004231	0	0	0	0
ENSMUSG00000004233	0	0	0	2
ENSMUSG00000004263	7	6	7	8
ENSMUSG00000004264	0	0	3	0
ENSMUSG00000004266	0	0	0	0
ENSMUSG00000004267	5	10	3	0
ENSMUSG00000004268	31	18	13	11
ENSMUSG00000004270	19	16	14	17
ENSMUSG00000004285	0	0	0	0
ENSMUSG00000004296	0	0	0	0
ENSMUSG00000004317	0	0	0	0
ENSMUSG00000004319	2	2	4	7
ENSMUSG00000004328	0	0	0	0
ENSMUSG00000004341	0	0	0	0
ENSMUSG00000004344	0	0	0	0
ENSMUSG00000004347	0	0	0	0
ENSMUSG00000004356	1	11	0	2
ENSMUSG00000004359	62	17	4	3
ENSMUSG00000004360	2	3	1	3
ENSMUSG00000004364	2	0	2	0
ENSMUSG00000004366	0	0	0	0
ENSMUSG00000004371	3	0	0	0
ENSMUSG00000004383	4	0	0	0
ENSMUSG00000004393	0	2	0	0
ENSMUSG00000004394	0	1	2	0
ENSMUSG00000004415	25	13	1	0
ENSMUSG00000004446	245	158	121	128
ENSMUSG00000004451	0	0	0	0
ENSMUSG00000004455	4	0	3	0
ENSMUSG00000004460	0	0	0	0
ENSMUSG00000004462	0	0	0	0
ENSMUSG00000004473	9	2	0	3
ENSMUSG00000004500	9	2	4	7
ENSMUSG00000004508	21	6	2	2
ENSMUSG00000004530	4	8	0	6
ENSMUSG00000004535	2	2	0	2
ENSMUSG00000004540	0	0	0	0
ENSMUSG00000004542	0	0	2	0
ENSMUSG00000004552	0	0	0	0
ENSMUSG00000004558	17	4	9	2
ENSMUSG00000004561	8	7	1	1
ENSMUSG00000004562	26	16	9	2
ENSMUSG00000004565	0	0	0	0
ENSMUSG00000004567	10	6	0	0
ENSMUSG00000004568	26	13	26	10
ENSMUSG00000004591	8	6	4	2
ENSMUSG00000004609	1	2	0	0
ENSMUSG00000004610	0	0	0	0
ENSMUSG00000004612	0	0	0	0
ENSMUSG00000004613	0	0	0	0
ENSMUSG00000004626	32	14	0	0
ENSMUSG00000004630	37	16	10	11
ENSMUSG00000004631	0	0	0	0
ENSMUSG00000004633	0	2	0	0
ENSMUSG00000004637	17	10	60	6
ENSMUSG00000004642	42	9	5	14
ENSMUSG00000004651	35	17	1	0
ENSMUSG00000004654	0	0	0	0
ENSMUSG00000004655	10	0	0	0
ENSMUSG00000004661	4	0	0	0
ENSMUSG00000004665	0	1	0	0
ENSMUSG00000004667	0	2	0	0
ENSMUSG00000004668	0	0	0	0
ENSMUSG00000004677	1	0	0	0
ENSMUSG00000004698	0	4	0	2
ENSMUSG00000004707	0	0	1	2
ENSMUSG00000004709	0	0	0	0
ENSMUSG00000004730	0	0	0	0
ENSMUSG00000004748	2	0	0	0
ENSMUSG00000004768	7	2	0	4
ENSMUSG00000004771	2	0	0	0
ENSMUSG00000004788	2	0	0	0
ENSMUSG00000004789	8	6	0	7
ENSMUSG00000004791	0	0	0	0
ENSMUSG00000004798	1	0	2	2
ENSMUSG00000004814	0	0	0	0
ENSMUSG00000004815	90	58	36	73
ENSMUSG00000004821	0	0	0	0
ENSMUSG00000004837	0	0	0	0
ENSMUSG00000004842	3	2	0	1
ENSMUSG00000004843	2	0	0	0
ENSMUSG00000004846	16	1	8	6
ENSMUSG00000004849	0	0	0	0
ENSMUSG00000004864	0	1	0	0
ENSMUSG00000004865	14	16	2	1
ENSMUSG00000004872	0	0	0	0
ENSMUSG00000004880	0	0	0	0
ENSMUSG00000004885	0	2	0	0
ENSMUSG00000004891	12	7	2	0
ENSMUSG00000004892	2	1	2	4
ENSMUSG00000004894	0	0	0	0
ENSMUSG00000004895	2	0	0	0
ENSMUSG00000004896	508	349	216	256
ENSMUSG00000004897	6	11	7	4
ENSMUSG00000004902	32	22	7	10
ENSMUSG00000004929	0	0	0	0
ENSMUSG00000004931	2	0	2	0
ENSMUSG00000004933	34	15	15	20
ENSMUSG00000004934	11	14	9	12
ENSMUSG00000004936	8	6	4	5
ENSMUSG00000004937	2	0	0	2
ENSMUSG00000004939	1371	744	536	361
ENSMUSG00000004945	0	1	2	2
ENSMUSG00000004947	0	0	0	0
ENSMUSG00000004948	0	0	0	0
ENSMUSG00000004951	1	10	1	3
ENSMUSG00000004952	0	0	0	0
ENSMUSG00000004961	0	0	0	0
ENSMUSG00000004980	6	2	0	2
ENSMUSG00000004988	15	11	4	4
ENSMUSG00000004994	0	2	0	0
ENSMUSG00000004996	2	0	0	0
ENSMUSG00000005034	0	0	0	0
ENSMUSG00000005043	12	26	2	11
ENSMUSG00000005045	0	2	0	0
ENSMUSG00000005054	0	0	0	0
ENSMUSG00000005057	8	0	0	4
ENSMUSG00000005069	0	1	0	2
ENSMUSG00000005078	0	0	0	0
ENSMUSG00000005087	0	0	0	0
ENSMUSG00000005089	5	4	0	0
ENSMUSG00000005102	3	1	2	0
ENSMUSG00000005103	4	0	0	0
ENSMUSG00000005107	0	0	0	0
ENSMUSG00000005124	0	4	0	2
ENSMUSG00000005125	0	1	0	2
ENSMUSG00000005131	0	0	0	3
ENSMUSG00000005142	0	0	1	0
ENSMUSG00000005148	0	0	0	0
ENSMUSG00000005150	230	167	123	126
ENSMUSG00000005161	1	0	5	4
ENSMUSG00000005198	3	4	0	0
ENSMUSG00000005202	0	1	0	0
ENSMUSG00000005204	14	13	8	9
ENSMUSG00000005220	1	0	0	0
ENSMUSG00000005225	2	1	0	2
ENSMUSG00000005232	0	0	0	0
ENSMUSG00000005233	0	1	2	0
ENSMUSG00000005237	2	6	0	2
ENSMUSG00000005251	0	0	0	0
ENSMUSG00000005262	1	0	0	0
ENSMUSG00000005267	10	2	0	0
ENSMUSG00000005268	3	10	0	0
ENSMUSG00000005299	2	11	2	2
ENSMUSG00000005312	3	4	2	0
ENSMUSG00000005320	0	0	0	8
ENSMUSG00000005338	2	3	0	4
ENSMUSG00000005339	0	0	0	0
ENSMUSG00000005354	6	2	2	0
ENSMUSG00000005355	0	0	0	0
ENSMUSG00000005357	0	0	0	0
ENSMUSG00000005360	4	2	1	0
ENSMUSG00000005362	128	79	61	59
ENSMUSG00000005364	0	0	0	0
ENSMUSG00000005370	34	27	13	15
ENSMUSG00000005371	2	7	2	2
ENSMUSG00000005373	6	0	0	2
ENSMUSG00000005374	1	0	0	2
ENSMUSG00000005378	177	117	86	82
ENSMUSG00000005397	0	4	0	0
ENSMUSG00000005410	1	0	0	0
ENSMUSG00000005413	0	0	2	0
ENSMUSG00000005417	8	11	2	7
ENSMUSG00000005442	5	4	0	0
ENSMUSG00000005447	2	2	0	3
ENSMUSG00000005465	0	0	0	0
ENSMUSG00000005469	2	5	2	2
ENSMUSG00000005470	2	0	0	0
ENSMUSG00000005474	2	0	0	0
ENSMUSG00000005481	407	248	147	128
ENSMUSG00000005483	1	0	1	0
ENSMUSG00000005493	0	0	0	0
ENSMUSG00000005501	45	47	17	27
ENSMUSG00000005503	0	0	0	0
ENSMUSG00000005505	95	66	42	21
ENSMUSG00000005506	2	3	1	0
ENSMUSG00000005510	3	10	6	5
ENSMUSG00000005514	0	0	2	2
ENSMUSG00000005533	1	4	4	0
ENSMUSG00000005534	2	2	0	0
ENSMUSG00000005540	6	15	2	10
ENSMUSG00000005547	0	0	0	0
ENSMUSG00000005553	1	2	2	2
ENSMUSG00000005566	17	8	6	5
ENSMUSG00000005575	4	2	0	8
ENSMUSG00000005580	3	0	0	1
ENSMUSG00000005583	19	19	1	2
ENSMUSG00000005609	3	4	2	1
ENSMUSG00000005610	16	9	6	1
ENSMUSG00000005611	2	2	0	0
ENSMUSG00000005615	0	0	0	2
ENSMUSG00000005621	0	0	0	0
ENSMUSG00000005625	2	0	2	0
ENSMUSG00000005628	2	0	1	2
ENSMUSG00000005640	0	0	0	0
ENSMUSG00000005649	0	0	0	0
ENSMUSG00000005656	0	0	0	0
ENSMUSG00000005667	0	0	0	0
ENSMUSG00000005672	0	0	0	0
ENSMUSG00000005674	0	0	0	1
ENSMUSG00000005677	1261	786	583	514
ENSMUSG00000005681	0	0	0	0
ENSMUSG00000005682	3	2	0	0
ENSMUSG00000005683	54	20	13	14
ENSMUSG00000005686	25	15	14	8
ENSMUSG00000005687	0	1	0	2
ENSMUSG00000005696	0	0	0	0
ENSMUSG00000005698	18	21	7	8
ENSMUSG00000005699	0	0	0	0
ENSMUSG00000005705	6	0	2	3
ENSMUSG00000005716	0	2	43	16
ENSMUSG00000005718	0	1	0	0
ENSMUSG00000005732	2	0	2	4
ENSMUSG00000005763	295	201	178	176
ENSMUSG00000005774	15	11	6	11
ENSMUSG00000005779	1	0	0	2
ENSMUSG00000005800	0	14	0	0
ENSMUSG00000005802	2	4	0	0
ENSMUSG00000005803	0	0	0	0
ENSMUSG00000005804	0	0	0	0
ENSMUSG00000005813	4	0	0	0
ENSMUSG00000005823	0	0	0	0
ENSMUSG00000005824	0	0	0	0
ENSMUSG00000005836	0	2	0	0
ENSMUSG00000005846	2	0	2	0
ENSMUSG00000005864	0	0	0	0
ENSMUSG00000005871	5	11	3	11
ENSMUSG00000005873	0	2	0	0
ENSMUSG00000005881	0	0	0	0
ENSMUSG00000005882	1	0	1	0
ENSMUSG00000005883	7	2	2	5
ENSMUSG00000005886	1	0	4	2
ENSMUSG00000005891	0	0	0	0
ENSMUSG00000005892	0	0	0	0
ENSMUSG00000005893	184	146	108	81
ENSMUSG00000005897	3	3	2	3
ENSMUSG00000005899	106	43	23	19
ENSMUSG00000005907	45	25	41	16
ENSMUSG00000005917	0	0	0	0
ENSMUSG00000005936	27	26	23	18
ENSMUSG00000005947	2	0	1	0
ENSMUSG00000005949	21	10	8	8
ENSMUSG00000005950	18	7	6	0
ENSMUSG00000005951	0	0	0	0
ENSMUSG00000005952	0	0	0	0
ENSMUSG00000005958	0	0	0	0
ENSMUSG00000005968	0	0	2	0
ENSMUSG00000005973	0	0	0	0
ENSMUSG00000005980	125	75	86	71
ENSMUSG00000005981	0	0	0	0
ENSMUSG00000005982	7	11	2	6
ENSMUSG00000005983	242	164	113	128
ENSMUSG00000005986	2	4	0	0
ENSMUSG00000005994	0	1	0	0
ENSMUSG00000006005	25	6	2	7
ENSMUSG00000006007	0	2	0	0
ENSMUSG00000006010	51	33	17	26
ENSMUSG00000006014	67	52	49	52
ENSMUSG00000006019	2	0	0	0
ENSMUSG00000006021	6	0	0	2
ENSMUSG00000006024	0	2	0	1
ENSMUSG00000006050	16	14	21	12
ENSMUSG00000006056	0	0	0	0
ENSMUSG00000006057	23	10	0	0
ENSMUSG00000006058	76	39	15	21
ENSMUSG00000006095	8	0	2	7
ENSMUSG00000006127	13	19	6	17
ENSMUSG00000006134	0	0	0	0
ENSMUSG00000006143	0	0	0	0
ENSMUSG00000006154	5	2	2	7
ENSMUSG00000006169	0	4	0	0
ENSMUSG00000006179	0	0	0	0
ENSMUSG00000006191	1	6	0	0
ENSMUSG00000006200	0	0	0	0
ENSMUSG00000006204	0	0	0	0
ENSMUSG00000006205	0	0	0	2
ENSMUSG00000006215	6	7	2	5
ENSMUSG00000006216	0	0	0	1
ENSMUSG00000006218	0	0	0	0
ENSMUSG00000006219	1	2	0	0
ENSMUSG00000006221	34	20	16	19
ENSMUSG00000006235	0	2	0	0
ENSMUSG00000006241	0	0	0	0
ENSMUSG00000006262	2	1	0	0
ENSMUSG00000006269	1	0	0	1
ENSMUSG00000006270	0	0	0	0
ENSMUSG00000006273	2	1	0	0
ENSMUSG00000006276	2	2	0	0
ENSMUSG00000006281	20	13	4	18
ENSMUSG00000006288	0	0	0	0
ENSMUSG00000006289	9	12	11	7
ENSMUSG00000006299	0	0	0	2
ENSMUSG00000006301	215	200	71	127
ENSMUSG00000006304	0	2	0	0
ENSMUSG00000006307	2	0	0	4
ENSMUSG00000006310	22	23	8	33
ENSMUSG00000006311	0	0	0	0
ENSMUSG00000006313	0	1	0	0
ENSMUSG00000006315	1	0	0	0
ENSMUSG00000006333	2	2	0	0
ENSMUSG00000006335	2	2	2	0
ENSMUSG00000006342	6	0	0	2
ENSMUSG00000006344	0	0	0	0
ENSMUSG00000006345	0	0	0	0
ENSMUSG00000006356	0	0	0	0
ENSMUSG00000006360	0	0	0	0
ENSMUSG00000006362	0	0	0	0
ENSMUSG00000006369	0	0	0	0
ENSMUSG00000006373	1	6	0	1
ENSMUSG00000006378	2	0	0	0
ENSMUSG00000006386	8	21	15	29
ENSMUSG00000006389	0	1	0	0
ENSMUSG00000006390	0	2	0	0
ENSMUSG00000006392	0	0	1	0
ENSMUSG00000006395	5	1	6	0
ENSMUSG00000006398	1	1	0	0
ENSMUSG00000006403	1	5	2	0
ENSMUSG00000006411	0	0	1	0
ENSMUSG00000006412	5	4	0	0
ENSMUSG00000006418	0	0	0	4
ENSMUSG00000006423	5	1	0	0
ENSMUSG00000006435	18	9	2	10
ENSMUSG00000006442	2	0	0	0
ENSMUSG00000006445	0	1	0	0
ENSMUSG00000006456	0	0	0	0
ENSMUSG00000006457	7	8	24	37
ENSMUSG00000006462	0	0	0	0
ENSMUSG00000006463	1	0	2	0
ENSMUSG00000006464	2	8	0	36
ENSMUSG00000006469	1	0	0	0
ENSMUSG00000006471	33	16	12	15
ENSMUSG00000006476	1	2	0	0
ENSMUSG00000006488	0	0	0	0
ENSMUSG00000006490	0	0	0	0
ENSMUSG00000006494	0	2	0	0
ENSMUSG00000006498	8	4	0	5
ENSMUSG00000006517	2	2	0	0
ENSMUSG00000006519	2	0	0	0
ENSMUSG00000006522	0	0	0	0
ENSMUSG00000006526	0	0	0	0
ENSMUSG00000006527	6	2	0	2
ENSMUSG00000006529	0	0	0	0
ENSMUSG00000006538	0	0	0	0
ENSMUSG00000006542	2	7	16	3
ENSMUSG00000006546	0	0	0	0
ENSMUSG00000006567	0	0	0	0
ENSMUSG00000006570	0	0	0	0
ENSMUSG00000006574	0	0	0	0
ENSMUSG00000006575	15	7	10	6
ENSMUSG00000006576	2	2	2	2
ENSMUSG00000006585	0	0	0	0
ENSMUSG00000006586	2	2	0	0
ENSMUSG00000006587	0	0	0	0
ENSMUSG00000006589	0	0	0	0
ENSMUSG00000006599	4	4	12	2
ENSMUSG00000006611	3	6	5	7
ENSMUSG00000006638	102	104	65	81
ENSMUSG00000006641	4	6	12	3
ENSMUSG00000006642	0	0	0	0
ENSMUSG00000006649	4	11	0	0
ENSMUSG00000006651	0	0	2	0
ENSMUSG00000006673	2	6	0	0
ENSMUSG00000006675	0	0	0	0
ENSMUSG00000006676	2	4	4	0
ENSMUSG00000006678	15	5	1	1
ENSMUSG00000006699	0	0	1	0
ENSMUSG00000006705	0	0	0	0
ENSMUSG00000006711	2	0	6	0
ENSMUSG00000006715	0	0	0	0
ENSMUSG00000006717	2	0	0	0
ENSMUSG00000006720	0	0	0	0
ENSMUSG00000006724	0	0	0	0
ENSMUSG00000006728	392	278	217	254
ENSMUSG00000006731	23	10	1	0
ENSMUSG00000006732	3	0	1	0
ENSMUSG00000006736	10	11	11	5
ENSMUSG00000006740	28	21	4	12
ENSMUSG00000006763	0	0	0	2
ENSMUSG00000006764	0	0	0	0
ENSMUSG00000006777	0	0	0	0
ENSMUSG00000006782	143	72	36	56
ENSMUSG00000006784	35	32	1	3
ENSMUSG00000006800	41	21	12	14
ENSMUSG00000006818	2	2	1	2
ENSMUSG00000006850	6	2	2	2
ENSMUSG00000006906	0	0	0	0
ENSMUSG00000006920	4	5	2	2
ENSMUSG00000006930	0	0	0	0
ENSMUSG00000006931	0	0	0	4
ENSMUSG00000006932	7	8	0	0
ENSMUSG00000006941	0	0	0	0
ENSMUSG00000006948	0	0	0	0
ENSMUSG00000006958	14	15	6	13
ENSMUSG00000006998	10	25	4	7
ENSMUSG00000007021	0	0	0	0
ENSMUSG00000007029	2	3	0	2
ENSMUSG00000007030	2	1	2	0
ENSMUSG00000007033	57	36	48	42
ENSMUSG00000007034	0	0	0	0
ENSMUSG00000007035	3	0	2	0
ENSMUSG00000007036	0	0	0	4
ENSMUSG00000007038	2	0	4	2
ENSMUSG00000007039	0	0	0	0
ENSMUSG00000007041	0	2	0	0
ENSMUSG00000007044	0	0	0	0
ENSMUSG00000007050	2	3	2	0
ENSMUSG00000007080	3	8	1	2
ENSMUSG00000007097	318	218	86	79
ENSMUSG00000007107	0	0	0	0
ENSMUSG00000007122	27	15	18	23
ENSMUSG00000007207	0	0	0	0
ENSMUSG00000007209	0	0	0	0
ENSMUSG00000007216	0	0	2	2
ENSMUSG00000007279	0	1	0	0
ENSMUSG00000007338	20	5	4	5
ENSMUSG00000007379	7	5	0	0
ENSMUSG00000007411	2	2	0	0
ENSMUSG00000007415	29	34	17	21
ENSMUSG00000007440	0	0	0	1
ENSMUSG00000007457	0	0	0	0
ENSMUSG00000007458	13	16	10	11
ENSMUSG00000007476	1	3	1	0
ENSMUSG00000007480	0	0	0	0
ENSMUSG00000007564	6	0	0	2
ENSMUSG00000007570	2	0	0	0
ENSMUSG00000007589	3	3	0	2
ENSMUSG00000007591	0	0	2	0
ENSMUSG00000007594	0	1	0	0
ENSMUSG00000007603	0	1	0	2
ENSMUSG00000007610	3	0	0	1
ENSMUSG00000007613	3	0	0	2
ENSMUSG00000007617	14	6	3	6
ENSMUSG00000007646	17	17	0	1
ENSMUSG00000007653	0	2	0	0
ENSMUSG00000007655	0	5	0	0
ENSMUSG00000007656	5	2	0	0
ENSMUSG00000007659	2	7	8	4
ENSMUSG00000007670	5	0	0	0
ENSMUSG00000007682	2	1	0	2
ENSMUSG00000007721	4	0	2	0
ENSMUSG00000007739	8	2	0	0
ENSMUSG00000007777	0	0	0	0
ENSMUSG00000007783	0	0	0	0
ENSMUSG00000007805	0	0	0	0
ENSMUSG00000007812	2	0	2	0
ENSMUSG00000007815	6	4	2	0
ENSMUSG00000007817	2	6	0	4
ENSMUSG00000007827	0	0	0	0
ENSMUSG00000007833	28	10	2	7
ENSMUSG00000007836	2	2	2	2
ENSMUSG00000007837	3	3	0	0
ENSMUSG00000007850	29	28	14	15
ENSMUSG00000007867	0	0	0	0
ENSMUSG00000007872	0	0	0	4
ENSMUSG00000007877	71	38	22	24
ENSMUSG00000007880	17	10	8	7
ENSMUSG00000007888	4	2	1	0
ENSMUSG00000007891	4	0	3	2
ENSMUSG00000007892	3	2	0	0
ENSMUSG00000007907	0	0	0	0
ENSMUSG00000007908	2	0	0	0
ENSMUSG00000007944	1	2	2	0
ENSMUSG00000007946	451	256	177	227
ENSMUSG00000007950	2	0	0	0
ENSMUSG00000007987	0	0	0	0
ENSMUSG00000007989	0	0	0	0
ENSMUSG00000008028	7	12	10	3
ENSMUSG00000008035	2	5	0	0
ENSMUSG00000008036	0	0	0	0
ENSMUSG00000008090	2	0	0	0
ENSMUSG00000008129	5	0	0	1
ENSMUSG00000008136	1	0	0	5
ENSMUSG00000008140	1	0	0	0
ENSMUSG00000008153	0	0	0	0
ENSMUSG00000008167	0	0	0	2
ENSMUSG00000008193	0	0	2	2
ENSMUSG00000008200	0	0	2	2
ENSMUSG00000008206	0	0	0	0
ENSMUSG00000008226	6	1	0	0
ENSMUSG00000008301	54	30	23	13
ENSMUSG00000008305	0	0	1	0
ENSMUSG00000008307	3	1	0	0
ENSMUSG00000008318	10	12	1	11
ENSMUSG00000008333	0	0	0	0
ENSMUSG00000008348	2	0	0	0
ENSMUSG00000008373	1	8	2	6
ENSMUSG00000008384	0	0	0	0
ENSMUSG00000008393	60	41	31	41
ENSMUSG00000008398	27	21	10	23
ENSMUSG00000008429	0	0	2	2
ENSMUSG00000008435	0	0	0	0
ENSMUSG00000008438	9	2	9	9
ENSMUSG00000008450	7	7	1	1
ENSMUSG00000008461	0	0	0	0
ENSMUSG00000008475	2	0	0	0
ENSMUSG00000008482	0	0	0	0
ENSMUSG00000008489	0	2	0	0
ENSMUSG00000008496	2	2	0	2
ENSMUSG00000008540	0	0	0	0
ENSMUSG00000008575	18	9	9	10
ENSMUSG00000008590	0	0	0	2
ENSMUSG00000008601	0	0	0	0
ENSMUSG00000008604	2	2	0	0
ENSMUSG00000008658	2	4	0	4
ENSMUSG00000008668	12	11	4	8
ENSMUSG00000008682	1	6	5	9
ENSMUSG00000008683	2	4	0	0
ENSMUSG00000008690	341	166	125	118
ENSMUSG00000008730	0	2	2	2
ENSMUSG00000008734	0	3	0	0
ENSMUSG00000008763	0	0	0	0
ENSMUSG00000008789	0	0	1	0
ENSMUSG00000008813	2	0	0	0
ENSMUSG00000008822	0	0	0	0
ENSMUSG00000008843	0	0	0	0
ENSMUSG00000008845	76	70	18	66
ENSMUSG00000008855	30	6	12	2
ENSMUSG00000008859	0	0	0	0
ENSMUSG00000008874	0	0	0	0
ENSMUSG00000008892	2	0	4	1
ENSMUSG00000008932	10	4	6	9
ENSMUSG00000008958	2	5	3	2
ENSMUSG00000008976	217	126	104	83
ENSMUSG00000008999	0	0	0	0
ENSMUSG00000009013	54	20	30	29
ENSMUSG00000009030	5	0	3	2
ENSMUSG00000009035	4	0	0	1
ENSMUSG00000009047	0	0	0	0
ENSMUSG00000009070	0	0	0	0
ENSMUSG00000009073	2	0	3	0
ENSMUSG00000009075	103	61	80	64
ENSMUSG00000009076	4	3	0	5
ENSMUSG00000009079	4	3	0	2
ENSMUSG00000009090	1	0	0	1
ENSMUSG00000009092	10	7	7	6
ENSMUSG00000009093	0	0	0	0
ENSMUSG00000009097	0	0	6	0
ENSMUSG00000009108	6	5	0	2
ENSMUSG00000009112	7	2	1	2
ENSMUSG00000009114	27	19	15	20
ENSMUSG00000009115	0	0	0	0
ENSMUSG00000009145	0	6	1	1
ENSMUSG00000009185	0	0	0	0
ENSMUSG00000009207	0	2	2	2
ENSMUSG00000009210	22	10	3	6
ENSMUSG00000009214	0	0	0	2
ENSMUSG00000009216	2	7	2	4
ENSMUSG00000009246	11	11	3	7
ENSMUSG00000009248	0	0	0	0
ENSMUSG00000009281	10	4	4	3
ENSMUSG00000009291	7	2	0	0
ENSMUSG00000009292	7	9	5	5
ENSMUSG00000009293	1	0	0	0
ENSMUSG00000009350	0	0	0	0
ENSMUSG00000009356	0	0	0	0
ENSMUSG00000009376	24	8	2	4
ENSMUSG00000009378	0	2	0	0
ENSMUSG00000009394	6	3	0	0
ENSMUSG00000009406	0	0	0	2
ENSMUSG00000009418	4	3	2	4
ENSMUSG00000009470	0	0	0	0
ENSMUSG00000009471	2	5	2	4
ENSMUSG00000009487	0	14	1	17
ENSMUSG00000009535	0	0	0	2
ENSMUSG00000009545	5	2	3	0
ENSMUSG00000009549	0	1	3	0
ENSMUSG00000009551	40	18	10	17
ENSMUSG00000009555	8	3	0	1
ENSMUSG00000009563	0	0	0	0
ENSMUSG00000009566	43	17	6	11
ENSMUSG00000009569	11	9	7	8
ENSMUSG00000009575	2	3	3	0
ENSMUSG00000009580	0	0	0	0
ENSMUSG00000009585	43	92	37	82
ENSMUSG00000009588	0	0	0	0
ENSMUSG00000009596	4	2	0	0
ENSMUSG00000009614	0	0	0	0
ENSMUSG00000009621	0	0	0	0
ENSMUSG00000009628	0	2	0	2
ENSMUSG00000009630	12	10	4	6
ENSMUSG00000009633	0	1	0	0
ENSMUSG00000009640	3	5	8	1
ENSMUSG00000009646	0	0	1	0
ENSMUSG00000009647	0	0	1	0
ENSMUSG00000009654	0	0	2	0
ENSMUSG00000009670	0	0	0	0
ENSMUSG00000009681	0	0	3	0
ENSMUSG00000009687	0	0	0	0
ENSMUSG00000009731	0	0	0	0
ENSMUSG00000009733	0	0	0	0
ENSMUSG00000009734	0	0	1	0
ENSMUSG00000009739	2	2	2	1
ENSMUSG00000009741	10	21	2	5
ENSMUSG00000009772	0	0	0	0
ENSMUSG00000009828	0	0	0	0
ENSMUSG00000009863	3	0	4	2
ENSMUSG00000009876	2	1	1	0
ENSMUSG00000009894	2	1	1	6
ENSMUSG00000009900	0	0	0	0
ENSMUSG00000009905	0	0	0	0
ENSMUSG00000009907	0	0	0	1
ENSMUSG00000009927	15	9	5	9
ENSMUSG00000009941	0	0	0	0
ENSMUSG00000009995	0	0	0	2
ENSMUSG00000010021	0	0	0	0
ENSMUSG00000010025	0	0	0	0
ENSMUSG00000010044	0	4	0	0
ENSMUSG00000010045	0	2	0	2
ENSMUSG00000010047	0	0	0	2
ENSMUSG00000010048	140	83	70	40
ENSMUSG00000010051	6	4	2	6
ENSMUSG00000010054	29	10	15	8
ENSMUSG00000010057	4	2	2	0
ENSMUSG00000010064	0	1	0	3
ENSMUSG00000010066	2	0	0	0
ENSMUSG00000010067	61	46	18	38
ENSMUSG00000010080	4	0	0	0
ENSMUSG00000010086	0	0	0	0
ENSMUSG00000010095	2	7	7	11
ENSMUSG00000010097	0	3	0	0
ENSMUSG00000010110	67	26	1	12
ENSMUSG00000010122	0	0	0	0
ENSMUSG00000010136	1	0	1	0
ENSMUSG00000010142	0	1	0	0
ENSMUSG00000010154	0	0	0	0
ENSMUSG00000010175	1	0	0	0
ENSMUSG00000010205	0	7	0	1
ENSMUSG00000010277	9	7	3	7
ENSMUSG00000010290	0	0	0	0
ENSMUSG00000010307	0	0	0	0
ENSMUSG00000010311	0	0	0	0
ENSMUSG00000010342	0	0	0	2
ENSMUSG00000010358	9	2	0	8
ENSMUSG00000010362	0	0	0	0
ENSMUSG00000010376	0	0	0	0
ENSMUSG00000010392	0	2	0	0
ENSMUSG00000010406	0	0	0	0
ENSMUSG00000010435	0	0	0	0
ENSMUSG00000010453	1	2	0	0
ENSMUSG00000010461	0	0	0	0
ENSMUSG00000010476	0	2	1	0
ENSMUSG00000010492	66	72	15	48
ENSMUSG00000010505	2	0	0	0
ENSMUSG00000010517	2	0	0	0
ENSMUSG00000010529	0	0	0	0
ENSMUSG00000010538	0	0	0	0
ENSMUSG00000010554	2	0	1	0
ENSMUSG00000010592	0	0	0	0
ENSMUSG00000010601	0	2	2	0
ENSMUSG00000010607	0	0	0	0
ENSMUSG00000010608	57	23	15	26
ENSMUSG00000010609	0	0	0	0
ENSMUSG00000010651	0	0	0	0
ENSMUSG00000010660	0	0	1	0
ENSMUSG00000010663	3	0	0	0
ENSMUSG00000010721	0	0	0	4
ENSMUSG00000010751	0	1	0	2
ENSMUSG00000010755	0	0	0	0
ENSMUSG00000010760	0	0	0	0
ENSMUSG00000010796	0	0	0	0
ENSMUSG00000010797	0	0	0	0
ENSMUSG00000010803	0	0	0	0
ENSMUSG00000010825	0	0	2	0
ENSMUSG00000010830	27	37	12	20
ENSMUSG00000010841	1	0	0	0
ENSMUSG00000010911	0	0	0	0
ENSMUSG00000010914	3	2	0	1
ENSMUSG00000010936	7	6	0	2
ENSMUSG00000011008	0	0	0	0
ENSMUSG00000011034	0	0	0	0
ENSMUSG00000011052	0	0	0	0
ENSMUSG00000011096	3	5	6	2
ENSMUSG00000011114	8	6	4	2
ENSMUSG00000011118	0	2	0	2
ENSMUSG00000011148	15	7	10	4
ENSMUSG00000011154	0	0	0	2
ENSMUSG00000011158	0	1	0	0
ENSMUSG00000011171	0	0	0	0
ENSMUSG00000011179	14	12	3	4
ENSMUSG00000011254	1	2	0	0
ENSMUSG00000011256	4	0	0	0
ENSMUSG00000011257	6	7	2	2
ENSMUSG00000011263	0	0	0	0
ENSMUSG00000011267	3	2	2	6
ENSMUSG00000011305	7	1	2	10
ENSMUSG00000011306	2	0	0	0
ENSMUSG00000011349	0	0	0	0
ENSMUSG00000011350	0	0	0	1
ENSMUSG00000011382	11	7	2	11
ENSMUSG00000011427	0	0	0	0
ENSMUSG00000011463	0	0	0	0
ENSMUSG00000011486	0	0	0	0
ENSMUSG00000011589	0	0	3	1
ENSMUSG00000011632	0	1	0	0
ENSMUSG00000011658	353	228	188	307
ENSMUSG00000011751	0	0	0	0
ENSMUSG00000011752	0	3	0	1
ENSMUSG00000011831	1	2	0	0
ENSMUSG00000011832	2	6	0	0
ENSMUSG00000011837	8	0	1	0
ENSMUSG00000011877	13	1	2	10
ENSMUSG00000011884	0	0	0	0
ENSMUSG00000011958	2	5	0	0
ENSMUSG00000011960	22	23	9	8
ENSMUSG00000012017	0	0	0	0
ENSMUSG00000012042	0	0	0	0
ENSMUSG00000012076	2	1	0	0
ENSMUSG00000012114	0	0	0	0
ENSMUSG00000012117	12	6	2	4
ENSMUSG00000012123	6	4	1	2
ENSMUSG00000012126	106	59	27	55
ENSMUSG00000012187	2	7	0	3
ENSMUSG00000012211	0	2	0	0
ENSMUSG00000012282	0	0	0	0
ENSMUSG00000012296	2	0	0	0
ENSMUSG00000012350	0	0	0	0
ENSMUSG00000012396	4	6	1	0
ENSMUSG00000012405	20	14	9	14
ENSMUSG00000012422	6	2	2	4
ENSMUSG00000012428	0	0	2	0
ENSMUSG00000012429	6	5	0	0
ENSMUSG00000012443	3	3	0	0
ENSMUSG00000012483	1	0	0	0
ENSMUSG00000012519	0	0	0	0
ENSMUSG00000012520	0	0	0	0
ENSMUSG00000012535	7	6	0	2
ENSMUSG00000012609	9	7	2	7
ENSMUSG00000012640	2	0	0	0
ENSMUSG00000012705	0	0	0	0
ENSMUSG00000012777	13	27	4	10
ENSMUSG00000012819	21	18	8	17
ENSMUSG00000012848	6	6	0	0
ENSMUSG00000012889	3	8	6	8
ENSMUSG00000013033	21	6	19	6
ENSMUSG00000013076	41	14	2	12
ENSMUSG00000013083	0	1	0	0
ENSMUSG00000013089	0	0	0	0
ENSMUSG00000013091	6	0	0	0
ENSMUSG00000013150	4	6	0	0
ENSMUSG00000013155	0	2	4	0
ENSMUSG00000013158	2	2	0	0
ENSMUSG00000013160	0	0	0	0
ENSMUSG00000013236	0	0	1	0
ENSMUSG00000013275	3	0	0	2
ENSMUSG00000013338	0	2	1	0
ENSMUSG00000013353	2	0	0	0
ENSMUSG00000013367	1	4	0	0
ENSMUSG00000013415	0	0	0	0
ENSMUSG00000013418	3	3	0	0
ENSMUSG00000013419	6	2	0	4
ENSMUSG00000013465	4	0	0	0
ENSMUSG00000013483	75	35	22	23
ENSMUSG00000013495	70	70	38	48
ENSMUSG00000013523	0	2	0	0
ENSMUSG00000013539	27	13	0	6
ENSMUSG00000013562	0	4	0	0
ENSMUSG00000013584	0	0	0	0
ENSMUSG00000013593	2	2	4	1
ENSMUSG00000013611	0	0	0	0
ENSMUSG00000013622	4	4	1	4
ENSMUSG00000013629	2	0	2	0
ENSMUSG00000013643	2	1	0	0
ENSMUSG00000013646	0	2	2	0
ENSMUSG00000013653	0	0	0	0
ENSMUSG00000013662	4	0	0	2
ENSMUSG00000013663	5	5	5	0
ENSMUSG00000013668	0	0	0	0
ENSMUSG00000013698	157	247	113	165
ENSMUSG00000013701	18	4	1	3
ENSMUSG00000013707	11	7	2	2
ENSMUSG00000013736	185	170	99	107
ENSMUSG00000013766	0	0	0	0
ENSMUSG00000013787	0	1	0	2
ENSMUSG00000013822	0	0	0	0
ENSMUSG00000013833	79	50	7	14
ENSMUSG00000013846	5	5	0	0
ENSMUSG00000013858	6	0	2	8
ENSMUSG00000013878	23	23	3	14
ENSMUSG00000013921	18	6	4	12
ENSMUSG00000013928	1	2	4	4
ENSMUSG00000013936	20	6	0	0
ENSMUSG00000013973	102	33	41	26
ENSMUSG00000013974	0	0	0	2
ENSMUSG00000013997	720	537	410	409
ENSMUSG00000014030	0	1	0	0
ENSMUSG00000014039	7	3	0	2
ENSMUSG00000014074	15	4	2	6
ENSMUSG00000014075	6	0	0	0
ENSMUSG00000014077	0	2	0	0
ENSMUSG00000014104	0	0	0	0
ENSMUSG00000014158	0	0	0	0
ENSMUSG00000014164	0	0	0	0
ENSMUSG00000014177	0	0	0	0
ENSMUSG00000014195	31	31	6	11
ENSMUSG00000014198	8	8	0	10
ENSMUSG00000014226	13	17	7	9
ENSMUSG00000014232	2	0	0	0
ENSMUSG00000014243	2	0	2	0
ENSMUSG00000014245	9	7	0	2
ENSMUSG00000014294	0	0	0	0
ENSMUSG00000014301	15	4	3	0
ENSMUSG00000014303	52	33	20	29
ENSMUSG00000014313	50	11	26	20
ENSMUSG00000014329	0	0	0	0
ENSMUSG00000014349	4	6	3	8
ENSMUSG00000014351	0	0	0	0
ENSMUSG00000014353	0	0	0	0
ENSMUSG00000014355	1	2	0	0
ENSMUSG00000014361	0	1	0	0
ENSMUSG00000014402	2	0	0	2
ENSMUSG00000014418	18	13	12	6
ENSMUSG00000014426	3	4	2	5
ENSMUSG00000014444	55	37	17	28
ENSMUSG00000014453	0	0	0	0
ENSMUSG00000014470	2	0	0	0
ENSMUSG00000014496	14	5	0	0
ENSMUSG00000014498	0	0	0	0
ENSMUSG00000014503	69	87	31	63
ENSMUSG00000014504	2	2	0	0
ENSMUSG00000014529	0	0	0	0
ENSMUSG00000014542	0	0	0	0
ENSMUSG00000014543	0	0	0	0
ENSMUSG00000014547	0	3	0	0
ENSMUSG00000014550	0	0	2	0
ENSMUSG00000014551	1212	917	683	604
ENSMUSG00000014554	0	1	0	0
ENSMUSG00000014592	10	6	12	6
ENSMUSG00000014599	4	2	2	4
ENSMUSG00000014601	2	0	0	0
ENSMUSG00000014602	0	0	0	0
ENSMUSG00000014603	0	0	0	0
ENSMUSG00000014606	62	35	26	21
ENSMUSG00000014609	0	4	4	2
ENSMUSG00000014633	0	1	1	0
ENSMUSG00000014668	60	24	3	25
ENSMUSG00000014686	0	0	0	0
ENSMUSG00000014704	4	8	2	4
ENSMUSG00000014725	24	9	1	1
ENSMUSG00000014747	9	8	3	6
ENSMUSG00000014748	7	2	0	0
ENSMUSG00000014763	55	8	279	36
ENSMUSG00000014767	394	252	196	248
ENSMUSG00000014769	0	0	0	0
ENSMUSG00000014771	27	24	18	14
ENSMUSG00000014773	4	12	2	12
ENSMUSG00000014776	20	24	5	13
ENSMUSG00000014778	77	99	39	50
ENSMUSG00000014782	2	2	0	0
ENSMUSG00000014786	0	2	0	0
ENSMUSG00000014791	65	42	15	37
ENSMUSG00000014813	0	0	0	0
ENSMUSG00000014837	435	386	94	252
ENSMUSG00000014846	8	11	1	0
ENSMUSG00000014850	2	0	0	2
ENSMUSG00000014852	3	2	1	2
ENSMUSG00000014856	17	12	2	18
ENSMUSG00000014859	20	24	2	5
ENSMUSG00000014867	20	25	16	26
ENSMUSG00000014873	91	44	32	46
ENSMUSG00000014905	0	2	0	2
ENSMUSG00000014907	1	9	0	4
ENSMUSG00000014932	3	9	2	4
ENSMUSG00000014956	4	0	0	5
ENSMUSG00000014959	64	50	23	42
ENSMUSG00000014980	0	1	0	0
ENSMUSG00000015001	2	0	1	0
ENSMUSG00000015002	1	0	0	0
ENSMUSG00000015013	0	0	0	0
ENSMUSG00000015016	0	0	0	0
ENSMUSG00000015023	53	31	13	19
ENSMUSG00000015027	0	0	0	2
ENSMUSG00000015053	0	0	0	0
ENSMUSG00000015083	10	11	1	5
ENSMUSG00000015085	0	0	0	0
ENSMUSG00000015087	18	13	6	9
ENSMUSG00000015090	2	0	0	0
ENSMUSG00000015092	13	10	9	9
ENSMUSG00000015093	28	5	2	15
ENSMUSG00000015094	0	2	0	2
ENSMUSG00000015095	0	0	0	0
ENSMUSG00000015112	0	0	0	0
ENSMUSG00000015120	0	1	0	0
ENSMUSG00000015126	0	0	0	0
ENSMUSG00000015127	51	16	36	25
ENSMUSG00000015133	2	2	0	0
ENSMUSG00000015134	12	11	4	8
ENSMUSG00000015143	1	3	0	0
ENSMUSG00000015149	0	2	2	0
ENSMUSG00000015165	9	0	2	3
ENSMUSG00000015176	0	2	0	4
ENSMUSG00000015189	0	0	0	6
ENSMUSG00000015202	0	2	0	0
ENSMUSG00000015214	22	26	12	18
ENSMUSG00000015217	5	6	2	0
ENSMUSG00000015222	0	0	0	2
ENSMUSG00000015224	0	0	0	0
ENSMUSG00000015242	0	0	0	0
ENSMUSG00000015243	0	2	2	1
ENSMUSG00000015247	3	0	0	0
ENSMUSG00000015289	0	0	0	0
ENSMUSG00000015290	0	0	0	0
ENSMUSG00000015291	0	2	0	0
ENSMUSG00000015305	0	2	0	0
ENSMUSG00000015312	1	0	0	0
ENSMUSG00000015314	0	0	0	0
ENSMUSG00000015316	0	0	0	0
ENSMUSG00000015335	10	3	0	4
ENSMUSG00000015337	24	38	31	39
ENSMUSG00000015340	0	0	0	0
ENSMUSG00000015341	0	0	0	0
ENSMUSG00000015342	2	0	0	2
ENSMUSG00000015354	0	0	0	0
ENSMUSG00000015355	0	0	0	0
ENSMUSG00000015357	0	0	0	4
ENSMUSG00000015363	2	4	4	6
ENSMUSG00000015365	0	0	0	0
ENSMUSG00000015377	5	2	4	1
ENSMUSG00000015396	0	0	0	0
ENSMUSG00000015401	0	0	0	0
ENSMUSG00000015405	0	0	0	0
ENSMUSG00000015437	0	0	0	0
ENSMUSG00000015441	0	0	0	0
ENSMUSG00000015443	0	0	0	0
ENSMUSG00000015451	1	0	0	0
ENSMUSG00000015452	6	1	0	3
ENSMUSG00000015461	1	1	0	2
ENSMUSG00000015467	2	2	0	1
ENSMUSG00000015468	3	19	3	6
ENSMUSG00000015474	11	7	4	5
ENSMUSG00000015476	4	0	0	0
ENSMUSG00000015478	2	0	0	0
ENSMUSG00000015484	0	0	2	0
ENSMUSG00000015488	0	0	0	2
ENSMUSG00000015501	24	23	4	16
ENSMUSG00000015519	0	0	0	0
ENSMUSG00000015522	0	0	0	0
ENSMUSG00000015533	3	5	3	7
ENSMUSG00000015536	0	0	2	2
ENSMUSG00000015542	0	0	0	0
ENSMUSG00000015568	109	46	43	34
ENSMUSG00000015575	1	0	0	0
ENSMUSG00000015579	0	0	0	0
ENSMUSG00000015597	0	2	0	0
ENSMUSG00000015599	0	4	0	0
ENSMUSG00000015605	5	1	2	1
ENSMUSG00000015619	0	0	0	0
ENSMUSG00000015627	0	2	0	0
ENSMUSG00000015647	18	16	17	1
ENSMUSG00000015652	0	0	0	0
ENSMUSG00000015653	10	2	1	0
ENSMUSG00000015656	7	2	1	8
ENSMUSG00000015659	111	55	42	33
ENSMUSG00000015665	0	0	0	0
ENSMUSG00000015668	0	0	0	2
ENSMUSG00000015671	1	0	0	0
ENSMUSG00000015672	0	2	2	0
ENSMUSG00000015697	4	14	12	4
ENSMUSG00000015702	6	11	6	0
ENSMUSG00000015709	0	1	0	0
ENSMUSG00000015711	5	0	2	1
ENSMUSG00000015714	10	2	14	4
ENSMUSG00000015721	0	0	0	0
ENSMUSG00000015733	3	2	0	0
ENSMUSG00000015745	0	8	0	4
ENSMUSG00000015747	0	2	0	2
ENSMUSG00000015748	0	2	0	0
ENSMUSG00000015749	2	2	0	0
ENSMUSG00000015750	125	53	85	69
ENSMUSG00000015755	4	0	0	2
ENSMUSG00000015757	33	19	6	8
ENSMUSG00000015759	1	0	0	1
ENSMUSG00000015766	0	0	0	2
ENSMUSG00000015776	6	11	4	12
ENSMUSG00000015787	0	0	0	0
ENSMUSG00000015790	5	6	0	2
ENSMUSG00000015804	0	1	0	0
ENSMUSG00000015806	0	0	2	0
ENSMUSG00000015812	0	0	0	0
ENSMUSG00000015829	0	0	0	0
ENSMUSG00000015837	42	39	33	31
ENSMUSG00000015839	18	7	17	12
ENSMUSG00000015843	0	0	0	0
ENSMUSG00000015846	4	0	2	0
ENSMUSG00000015850	51	62	33	37
ENSMUSG00000015852	0	0	0	0
ENSMUSG00000015854	0	2	0	0
ENSMUSG00000015869	0	0	0	0
ENSMUSG00000015879	8	13	6	6
ENSMUSG00000015880	22	30	11	10
ENSMUSG00000015882	0	0	2	2
ENSMUSG00000015889	4	0	0	0
ENSMUSG00000015890	0	0	0	0
ENSMUSG00000015932	5	2	1	2
ENSMUSG00000015937	17	8	3	4
ENSMUSG00000015942	16	18	10	1
ENSMUSG00000015943	1	0	0	0
ENSMUSG00000015944	4	8	0	0
ENSMUSG00000015947	0	0	0	0
ENSMUSG00000015950	4	7	3	4
ENSMUSG00000015957	4	2	2	2
ENSMUSG00000015961	0	0	0	0
ENSMUSG00000015962	0	0	0	0
ENSMUSG00000015966	19	19	13	10
ENSMUSG00000015968	15	9	3	4
ENSMUSG00000015970	2	5	0	1
ENSMUSG00000015971	3	5	0	2
ENSMUSG00000015980	2	0	0	0
ENSMUSG00000015981	0	0	0	0
ENSMUSG00000015994	2	0	0	1
ENSMUSG00000016018	39	16	0	6
ENSMUSG00000016024	0	0	0	0
ENSMUSG00000016028	22	10	16	18
ENSMUSG00000016087	0	0	0	0
ENSMUSG00000016128	46	0	0	0
ENSMUSG00000016150	0	0	0	0
ENSMUSG00000016179	3	1	0	0
ENSMUSG00000016181	0	2	0	0
ENSMUSG00000016194	0	0	0	0
ENSMUSG00000016200	0	0	0	0
ENSMUSG00000016206	0	0	0	0
ENSMUSG00000016239	0	0	0	0
ENSMUSG00000016252	4	0	2	0
ENSMUSG00000016253	9	7	0	6
ENSMUSG00000016255	0	0	0	0
ENSMUSG00000016256	3	2	3	4
ENSMUSG00000016257	0	2	0	0
ENSMUSG00000016262	1	2	0	2
ENSMUSG00000016283	0	0	0	0
ENSMUSG00000016308	0	2	0	0
ENSMUSG00000016319	4	4	0	0
ENSMUSG00000016327	1	6	1	2
ENSMUSG00000016344	3	6	8	6
ENSMUSG00000016346	3	0	2	0
ENSMUSG00000016349	19	15	7	7
ENSMUSG00000016356	0	2	0	0
ENSMUSG00000016382	0	0	2	0
ENSMUSG00000016386	0	1	0	0
ENSMUSG00000016409	0	0	2	0
ENSMUSG00000016427	0	0	0	0
ENSMUSG00000016458	2	0	0	0
ENSMUSG00000016477	0	0	2	2
ENSMUSG00000016481	1	2	3	1
ENSMUSG00000016487	6	0	0	2
ENSMUSG00000016493	11	6	8	14
ENSMUSG00000016494	0	0	0	2
ENSMUSG00000016495	0	2	1	2
ENSMUSG00000016496	3	2	0	0
ENSMUSG00000016498	0	0	2	0
ENSMUSG00000016503	124	102	82	78
ENSMUSG00000016510	347	242	263	216
ENSMUSG00000016520	0	0	0	0
ENSMUSG00000016524	0	0	0	0
ENSMUSG00000016526	0	0	0	0
ENSMUSG00000016528	6	2	0	0
ENSMUSG00000016529	5	1	0	0
ENSMUSG00000016534	2	2	0	0
ENSMUSG00000016541	2	0	2	0
ENSMUSG00000016552	0	0	0	2
ENSMUSG00000016554	0	2	0	2
ENSMUSG00000016559	8	2	0	0
ENSMUSG00000016619	10	4	4	3
ENSMUSG00000016624	0	2	0	0
ENSMUSG00000016626	0	0	0	0
ENSMUSG00000016637	0	0	0	0
ENSMUSG00000016664	4	4	0	0
ENSMUSG00000016756	181	102	25	41
ENSMUSG00000016757	9	4	0	8
ENSMUSG00000016758	0	0	0	4
ENSMUSG00000016763	0	0	0	0
ENSMUSG00000016831	144	97	90	93
ENSMUSG00000016833	8	10	3	2
ENSMUSG00000016918	12	4	0	9
ENSMUSG00000016921	0	0	2	0
ENSMUSG00000016933	79	76	46	64
ENSMUSG00000016940	10	3	0	4
ENSMUSG00000016942	18	9	4	4
ENSMUSG00000016946	0	0	0	0
ENSMUSG00000016982	0	0	0	0
ENSMUSG00000016984	0	0	0	2
ENSMUSG00000016995	0	0	0	0
ENSMUSG00000016998	0	0	0	0
ENSMUSG00000017000	0	0	0	0
ENSMUSG00000017002	0	0	0	0
ENSMUSG00000017003	0	0	0	0
ENSMUSG00000017004	0	0	0	0
ENSMUSG00000017007	7	5	3	2
ENSMUSG00000017009	0	0	0	0
ENSMUSG00000017049	0	0	0	0
ENSMUSG00000017057	0	0	0	0
ENSMUSG00000017064	0	0	0	0
ENSMUSG00000017119	0	4	0	2
ENSMUSG00000017132	2	0	2	6
ENSMUSG00000017144	2	2	0	0
ENSMUSG00000017146	0	0	0	0
ENSMUSG00000017165	0	0	0	0
ENSMUSG00000017167	45	45	25	23
ENSMUSG00000017176	28	21	7	0
ENSMUSG00000017188	0	0	0	0
ENSMUSG00000017195	0	0	0	0
ENSMUSG00000017204	0	2	0	0
ENSMUSG00000017210	2	2	0	0
ENSMUSG00000017211	0	0	0	0
ENSMUSG00000017221	6	11	4	0
ENSMUSG00000017264	2	2	0	0
ENSMUSG00000017286	0	0	0	0
ENSMUSG00000017288	0	1	0	0
ENSMUSG00000017291	13	16	0	10
ENSMUSG00000017299	2	0	2	0
ENSMUSG00000017300	30	19	29	8
ENSMUSG00000017307	29	9	26	23
ENSMUSG00000017309	0	0	0	0
ENSMUSG00000017310	0	0	0	0
ENSMUSG00000017311	0	0	0	0
ENSMUSG00000017314	9	2	0	2
ENSMUSG00000017316	0	0	0	0
ENSMUSG00000017344	0	0	0	0
ENSMUSG00000017376	0	2	0	2
ENSMUSG00000017386	36	18	16	12
ENSMUSG00000017390	0	0	0	2
ENSMUSG00000017400	0	0	0	0
ENSMUSG00000017404	8	9	4	6
ENSMUSG00000017405	5	6	3	2
ENSMUSG00000017412	22	15	13	6
ENSMUSG00000017417	0	0	0	0
ENSMUSG00000017418	0	1	0	0
ENSMUSG00000017421	1	1	2	0
ENSMUSG00000017428	26	7	6	2
ENSMUSG00000017446	6	1	0	0
ENSMUSG00000017453	2	0	0	0
ENSMUSG00000017466	0	0	0	1
ENSMUSG00000017478	66	60	22	21
ENSMUSG00000017485	8	9	3	6
ENSMUSG00000017491	23	27	8	17
ENSMUSG00000017493	15	14	0	1
ENSMUSG00000017499	1	0	1	0
ENSMUSG00000017548	8	1	4	2
ENSMUSG00000017550	5	6	3	10
ENSMUSG00000017561	32	19	5	9
ENSMUSG00000017588	0	0	0	0
ENSMUSG00000017607	1	0	1	0
ENSMUSG00000017615	25	41	14	25
ENSMUSG00000017631	55	31	15	28
ENSMUSG00000017639	7	17	7	6
ENSMUSG00000017652	3	0	0	0
ENSMUSG00000017664	0	3	1	1
ENSMUSG00000017667	0	0	0	0
ENSMUSG00000017670	0	0	0	0
ENSMUSG00000017677	1	0	0	0
ENSMUSG00000017679	184	141	86	85
ENSMUSG00000017686	2	1	0	3
ENSMUSG00000017688	0	0	0	1
ENSMUSG00000017692	2	2	5	0
ENSMUSG00000017697	5	9	3	18
ENSMUSG00000017707	3	0	0	0
ENSMUSG00000017713	0	0	0	0
ENSMUSG00000017715	0	0	0	0
ENSMUSG00000017716	0	0	0	0
ENSMUSG00000017718	0	0	0	1
ENSMUSG00000017720	1	3	1	4
ENSMUSG00000017721	3	0	2	2
ENSMUSG00000017723	0	0	0	0
ENSMUSG00000017724	3	0	4	0
ENSMUSG00000017733	0	1	0	0
ENSMUSG00000017734	2	5	1	2
ENSMUSG00000017737	0	0	0	0
ENSMUSG00000017740	12	15	12	10
ENSMUSG00000017747	0	2	0	2
ENSMUSG00000017754	7	6	0	0
ENSMUSG00000017756	10	3	1	0
ENSMUSG00000017760	435	236	162	180
ENSMUSG00000017764	17	12	4	16
ENSMUSG00000017765	0	1	0	0
ENSMUSG00000017767	17	11	8	9
ENSMUSG00000017774	7	3	0	0
ENSMUSG00000017776	2	2	0	2
ENSMUSG00000017778	18	16	9	13
ENSMUSG00000017781	19	21	7	28
ENSMUSG00000017801	13	1	7	0
ENSMUSG00000017802	1	3	0	0
ENSMUSG00000017817	34	13	18	6
ENSMUSG00000017830	3	0	0	0
ENSMUSG00000017831	7	6	2	9
ENSMUSG00000017832	4	6	4	6
ENSMUSG00000017837	24	15	0	8
ENSMUSG00000017843	0	2	0	2
ENSMUSG00000017858	0	0	0	0
ENSMUSG00000017861	1	3	0	2
ENSMUSG00000017868	0	0	0	0
ENSMUSG00000017897	0	0	0	2
ENSMUSG00000017914	0	0	0	0
ENSMUSG00000017922	0	0	0	0
ENSMUSG00000017929	0	0	0	0
ENSMUSG00000017943	0	0	3	0
ENSMUSG00000017950	0	2	0	0
ENSMUSG00000017969	9	2	4	3
ENSMUSG00000017978	0	0	0	2
ENSMUSG00000017999	5	2	0	0
ENSMUSG00000018001	3	4	2	0
ENSMUSG00000018008	0	0	2	0
ENSMUSG00000018012	2	5	4	0
ENSMUSG00000018040	418	327	157	280
ENSMUSG00000018042	36	55	4	14
ENSMUSG00000018068	40	39	18	20
ENSMUSG00000018076	1	0	0	1
ENSMUSG00000018102	6	4	1	0
ENSMUSG00000018126	1	0	0	0
ENSMUSG00000018143	6	2	0	0
ENSMUSG00000018160	153	98	78	60
ENSMUSG00000018166	0	2	0	2
ENSMUSG00000018167	21	6	4	7
ENSMUSG00000018168	0	0	0	2
ENSMUSG00000018169	1	1	0	0
ENSMUSG00000018171	4	2	0	1
ENSMUSG00000018189	0	0	0	0
ENSMUSG00000018196	16	15	4	5
ENSMUSG00000018199	17	20	10	7
ENSMUSG00000018209	0	0	2	1
ENSMUSG00000018211	0	0	0	0
ENSMUSG00000018217	8	3	1	0
ENSMUSG00000018238	0	0	0	0
ENSMUSG00000018239	0	0	0	0
ENSMUSG00000018259	0	0	0	0
ENSMUSG00000018263	0	1	0	0
ENSMUSG00000018286	0	0	6	0
ENSMUSG00000018287	5	11	13	9
ENSMUSG00000018293	9	8	9	14
ENSMUSG00000018322	0	0	0	0
ENSMUSG00000018326	2	2	0	0
ENSMUSG00000018334	2	1	3	0
ENSMUSG00000018339	11	10	11	8
ENSMUSG00000018340	0	0	0	3
ENSMUSG00000018341	399	271	238	196
ENSMUSG00000018347	0	0	0	0
ENSMUSG00000018362	0	0	0	0
ENSMUSG00000018363	13	10	13	21
ENSMUSG00000018372	22	27	12	9
ENSMUSG00000018377	2	2	2	2
ENSMUSG00000018378	22	10	0	2
ENSMUSG00000018379	9	12	9	14
ENSMUSG00000018381	2469	1106	1410	829
ENSMUSG00000018387	10	0	6	0
ENSMUSG00000018395	2	1	0	0
ENSMUSG00000018398	1	2	0	0
ENSMUSG00000018401	0	0	0	0
ENSMUSG00000018405	0	3	0	0
ENSMUSG00000018411	21	10	12	15
ENSMUSG00000018412	5	6	9	2
ENSMUSG00000018415	0	12	2	2
ENSMUSG00000018417	0	1	0	0
ENSMUSG00000018425	0	2	0	0
ENSMUSG00000018427	1	0	0	0
ENSMUSG00000018428	0	0	2	0
ENSMUSG00000018433	0	0	0	0
ENSMUSG00000018442	0	1	6	0
ENSMUSG00000018446	2	7	3	2
ENSMUSG00000018449	0	0	0	0
ENSMUSG00000018451	0	0	0	0
ENSMUSG00000018459	0	0	0	0
ENSMUSG00000018470	0	0	0	0
ENSMUSG00000018474	0	0	0	0
ENSMUSG00000018476	4	6	4	1
ENSMUSG00000018479	0	0	0	2
ENSMUSG00000018481	11	3	0	0
ENSMUSG00000018486	3	0	0	0
ENSMUSG00000018500	2	6	6	8
ENSMUSG00000018501	367	306	229	194
ENSMUSG00000018507	15	10	1	3
ENSMUSG00000018509	0	0	0	0
ENSMUSG00000018537	5	4	4	2
ENSMUSG00000018541	2	3	0	0
ENSMUSG00000018543	0	0	0	0
ENSMUSG00000018547	0	2	3	0
ENSMUSG00000018548	0	2	0	0
ENSMUSG00000018554	50	19	22	19
ENSMUSG00000018559	6	2	6	6
ENSMUSG00000018565	1	0	1	0
ENSMUSG00000018566	6	2	3	1
ENSMUSG00000018567	0	4	0	0
ENSMUSG00000018569	0	2	2	0
ENSMUSG00000018570	1	2	0	0
ENSMUSG00000018572	0	0	0	0
ENSMUSG00000018574	22	21	7	11
ENSMUSG00000018581	1	0	4	0
ENSMUSG00000018583	4	2	0	4
ENSMUSG00000018585	0	0	0	0
ENSMUSG00000018589	0	1	0	0
ENSMUSG00000018593	4	5	0	2
ENSMUSG00000018595	12	11	11	7
ENSMUSG00000018599	17	8	9	4
ENSMUSG00000018604	3	4	4	2
ENSMUSG00000018620	0	0	0	0
ENSMUSG00000018623	0	0	0	0
ENSMUSG00000018634	0	0	0	0
ENSMUSG00000018648	2	6	2	4
ENSMUSG00000018651	0	0	0	0
ENSMUSG00000018654	0	2	0	0
ENSMUSG00000018656	8	0	0	4
ENSMUSG00000018659	2	0	0	0
ENSMUSG00000018661	261	286	246	176
ENSMUSG00000018666	34	24	14	27
ENSMUSG00000018669	0	6	3	0
ENSMUSG00000018672	0	2	0	0
ENSMUSG00000018677	4	0	1	0
ENSMUSG00000018678	8	8	2	9
ENSMUSG00000018697	0	0	0	0
ENSMUSG00000018698	0	0	0	0
ENSMUSG00000018707	18	8	2	7
ENSMUSG00000018727	6	8	2	11
ENSMUSG00000018733	44	14	24	12
ENSMUSG00000018736	4	0	0	4
ENSMUSG00000018740	656	459	512	420
ENSMUSG00000018750	26	63	10	54
ENSMUSG00000018752	6	1	0	11
ENSMUSG00000018761	2	3	0	2
[truncated: 35,317 more rows]
